# Supplementary material for: Low levels of IgM antibodies recognizing oxidation-specific epitopes are associated with human non-alcoholic fatty liver disease
Source: BMC Med. 2016 Jul 22;14:107. doi: 10.1186/s12916-016-0652-0 (PMC4957359; doi:10.1186/s12916-016-0652-0)
Supplement: Additional file 1: — Data NAFLD cohort. (XLSX 1353 kb) [file 12916_2016_652_MOESM1_ESM.xlsx]

## Sheet: Clinical data and AB measuremen
Controls
Steatosis
NASH
	(cm)		(years)		(kg/m2)	(IU/L)		(IU/L)															(pg/mL)	(pg/mL)	(ng/mL)	(pg/mL)	(K/uL)	(mg/dL)	(mg/dL)	(mg/dL)
Controls	ID#	Age	Gender	BMI	ALT	AST	Waist circum	Cu IgM	MDA IgM	MAA IgM	PC IgM	Total IgM	P1/TOTAL IgM	P1 IgM								IL-1B	IL-6	Leptin	TNF-a	MCP-1	Chol	TG	HDL	LDL
1	05-16-C-01	50	F	26.3	20	22	no data	70769.3	110277	108325	38664	5868	4.79022	28109								1.14	5	12.3	1.7	109	190	93	57	121
2	05-16-C-02	47	F	22.4	13	16	no data	24210.8	59355.7	68108.3	13219.3	4918	2.13193	10484.8								2.91	47.1	19.3	2.6	104.8
3	05-16-C-03	38	F	27.4	8	41	no data	54216.7	58168.3	69973.7	30731.7	5566	3.49946	19478								0.47	25.4	37.3	3.1	85.5	211	73	56	146
4	05-16-C-04	45	F	24	14	15	no data	73306	86705	93940.7	50450.7	8267	4.9698	41085.3								2.9	2.8	4.3	1.9	49.3
5	05-16-C-05	42	F	28.1	15	21	no data	38719.3	69364	73658	17139.7	6283	1.71521	10776.7								0.31	56.7	24.9	2.5	87.1	192	185	44	124
6	05-16-C-06	42	F	22.3	11	17	no data	48279.7	85799.3	118467	41351.7	9052.67	3.65156	33056.3								0.48	32.9	9.3	3.1	87.3	206	51	47	152
7	05-16-C-07	35	F	22.5	26	20	no data	49596.7	57803	65512.7	18246.7	5415.33	3.23541	17520.8								0.25	12	13.8	2.6	115.4
8	05-16-C-10	43	F	23.7	21	25	no data	36756.8	48170	55809.3	13387.7	9362	4.42349	41412.7								1	5.1	7.4	2.3	104.2
9	05-16-C-11	42	F	20.4	23	30	no data	59162.3	66990	74344.3	24174.7	7048.67	4.03251	28423.8								0.51	41.3	2.1	1.4	133.6	177	64	77	90
10	05-16-C-12	43	F	26.5	13	16	no data	30727.3	65645.3	77813.3	24333	6143	2.02632	12447.7								1.08	27.2	15.9	2.4	113.8	164	34	44	116
11	05-16-C-15	41	F	24.4	14	18	no data	46432.3	66216.3	65612.7	19270	4066.33	2.85441	11607								0.42	9.2	13.4	2.4	65.2	140	67	35	96
13	05-16-C-17	52	M	26.2	22	27	no data	8875.33	40195	43344.7	16908	6003.33	1.3513	8112.33								0.25	31.9	2.5	2.2	111.7	154	67	45	100
14	05-16-C-19	44	M	26.8	22	23	no data	51055	54473	62398.7	45349.3	5982	1.99225	11917.7								0.045	6.1	3.85	1.4	135.7	198	83	56	131
15	05-16-C-20	48	M	27.5	18	20	no data	28191.7	50755.7	57168	7477.33	5334.67	0.868908	4635.33								0.01	40.9	4.3	2.7	107.7
16	06-479-C-01	24	M	25	27	27	88.5	38597.7	61220.7	100383	30670	8005	2.57581	20619.3								0.13	4.9	3.1	3.8	86.8	163	96	53	91
17	06-479-C-02	47	M	28	19	20	95.5	15496.7	42141.3	40359.7	7579.67	6014	0.578151	3477								0.03	56.9	7.7	2.1	94	174	67	56	105
18	06-479-C-04	39	F	23.5	15	20	81.4	13569.7	49512.3	56093.7	10130.7	6651	0.548589	3648.67								0.03	152.8	11.5	2.8	69.7
19	06-479-C-05	36	F	24.9	21	27	82.5	72213.3	92347.3	135982	46543.3	7140.67	3.02822	21623.5								0.43	2.2	16.2	2.5	96.9	195	57	74	110
20	06-479-C-06	42	F	24.9	25	31	85.7	32347.2	57403.3	76575.3	20003.7	9277	1.82279	16910								0.22	23.4	16.6	2.2	64.7
21	06-479-C-08	30	F	28.5	14	18	90.5	82879.3	105526	69662.3	76800.2	6448.67	2.705	17443.7								0.69	3.7	22.2	2.7	125.7
22	06-479-C-09	49	M	21.5	13	21	87.2	90590	116614	118521	89026.3	8852.33	2.78921	24691								0.06	13.2	1.7	3.3	94.5	223	77	71	137
23	06-479-C-10	22	M	24.2	18	24	84.5	72676	112523	115465	75966.2	6837.67	2.27824	15577.8								0.36	7.4	2.1	1.9	90
24	06-479-C-12	67	F	20	16	22	80.5	47607.7	84661	107360	83453	6769	2.65854	17995.7								1.46	9.2	4.2	3.7	157.5	253	86	84	152
25	06-479-C-15	53	F	19.5	20	25	67	77892.7	112779	103005	17917	6919.33	1.92841	13343.3													240	78	114	110
26	06-479-C-16	23	M	24.3	10	16	no data	58864	85567.7	81191	45249.3	6713.67	2.80363	18822.7													118	134	36	55
27	06-479-C-18	37	M	29.3	26	20	103	65396	83111.7	70621	17516.2	4621.33	1.9855	9175.67
28	06-479-C-20	31	F	21.49	12	22	78	42924.3	99902.3	93009.3	55396.3	7470.67	1.46464	10941.8													194	261	71	71
29	06-479-C-22	34	F	18.95	15	26	71.5	52624	75352.7	93384	31851.7	5928.33	2.49339	14781.7
30	06-479-C-23	35	M	20	10	14	74	14096	41615	56714.7	8957.33	5673.33	1.33625	7581
31	06-479-C-24	27	F	21.11	10	21	86	44287.3	63667.3	64444.7	36140.3	5897.33	1.81314	10692.7
32	06-479-C-25	27	F	31.92			96.5	43024	72852.3	68760	17320.7	7805.33	2.10681	16444.3
33	06-479-C-26	31	F	35.18			108	42242.3	63094.3	65383.7	25997.7	7758.33	1.94453	15086.3
34	06-479-C-27		M					34307	55432	58890.3	13590.7	4607.67	1.09918	5064.67
				kg/m²	U/L	U/L	cm																				mg/dL	mg/dL	mg/dL	mg/dL
Controls	ID#	Age	Gender	BMI	ALT	AST	Waist Circum																				TC	TG	HDL	LDL
1	07-142-C04	21	M	24.03	14	13	85	53614.7	76551.7	94686.3	39586.7	8226.67	1.51951	12500.5													169	48	51	108
2	07-142-C06	41	M	27.54	18	21	89.5	31420.7	62857	66832.3	30643	6401	1.41582	9062.67													156	112	44	90
3	07-142-C07	58	M	31.29	18	24	108.3	29618.7	59710.3	75604	19063.3	5212	1.91993	10006.7													149	117	41	85
4	07-142-C08	36	M	29.42	20	14	104	45092.2	68653.7	72308.3	21350.7	7985.33	3.45579	27595.7													198	177	45	118
5	07-142-C09	26	F	33.3	10	30	98.4	49737	64153	80749	40193	7065	1.68346	11893.7													155	126	53	77
6	07-142-C10	51	F	27.26	12	20	87.5	42653.7	65436	92307.3	13535.7	3513.33	2.02581	7117.33													210	57	71	128
7	07-142-C12	19	F	43.19	15	19	120	58891.7	65060.3	69310.7	34436.7	5955	4.24207	25261.5													161	51	41	110
8	07-142-C13	59	M	35.5	31	27	116.5	25253	53828	50525.3	8259.33	2803.33	1.15755	3245													207	62	80	115
9	07-142-DB01	27	M	28.45	18	21	90	24203.2	49642	58390.3	13414.3	4659.67	1.06402	4958													177	88	58	101
10	07-142-DB02	68	M	28.82	16	23	103	98754.2	108904	103493	33949	5661	3.09704	17532.3													197	94	44	134
11	07-142-DB03	42	M	27.67	18	21	89	42237.7	60575.7	68654.7	34142	5196.33	2.12432	11038.7													156	112	44	90
12	07-142-DB04	50	F	23.66	12	15	76	50541.2	86357.7	83417	27550.7	7380.67	1.84979	13652.7													169	134	33	109
13	07-142-DB05	58	F	33.5	17	22	107.5	40295.3	59636.3	65678	13850	5375.83	1.45813	7838.67													219	63	61	145
14	07-142-DB06	34	F	21.39	6	15	79	62113.7	67869.3	80209	31109.3	4671.67	4.36825	20407													154	65	42	99
15	07-142-DB07	59	F	27.11	22	28	87	33073.2	54766.3	65422.7	24504.3	5418	1.33481	7232													213	134	65	121
16	07-142-DB08	22	F	23.05	11	19	84	49130	68949.7	67610	32636	4536	2.1092	9567.33													163	49	59	94
				kg/m²	U/L	U/L	cm
Controls	ID#	Age	Gender	BMI	ALT	AST	Waist Circum
1	06-477-B-01	24	M	24.8	27	27	88.9	27018.2	51019.3	59773.7	22227.3	9451.67	1.20078	11349.3													163	96	53	91
2	06-477-B-02	40	F	24.1	14	18	90.5	41570.3	67321	79547	23923.7	4648	1.32186	6144													146	55	53	82
3	06-477-B-03	53	F	19.5	20	25	55.3	53660.3	72030.3	80650.7	15235.7	5944	1.98749	11813.7													240	78	114	110
4	06-477-B-04	30	F	28.5	14	18	90.5	51078.7	66969.3	99535.7	61821	5667	2.8381	16083.5													172	68	60	98
5	06-477-JB-18	59	F	27.7	22	28	86	32991.8	62313.7	80609.7	31613.2	6046	1.49432	9034.67													213	134	65	121
6	06-477-JB-19	29	M	22.66	25	17	77	39291.3	60214	89370.7	38063.3	5700.67	1.38142	7875													150	66	47	90
7	06-477-JB-20	51	F	24.5	12	15	83	54682.8	66404	83413.7	28940.7	7142.33	2.07341	14809													169	134	33	109
8	06-477-JB-21	40	M	23.9	15	25	76.5	37150.7	35143.7	79422.7	24969.3	2775.33	7.58107	21040													159	54	38	110
9	06-477-JB23	38	M	20.8	15	20	80.5	11441.3	76210.7	33452.3	8577.33	5936.33	0.696053	4132													168	67	54	101
10	06-477-JB24	50	F	31.5	18	21	90	24612.8	42085	52212	8996	4050.67	1.51382	6132													188	104	36	131
11	06-477-JB25	34	M	36.94	19	21	116	43447	58022	75029	16906	5767.67	2.21297	12763.7													188	485	36	69
1	06-477-B-05	31	F	33.7	10	15	108.5	44657.8	58052	62264.7	22823.3	4235.67	2.26694	9602													126	55	41	74
2	06-477-B-06	27	F	20.9	10	21	86	34366.7	58176	58528.3	29789.3	4544.33	1.37424	6245													115	44	45	61
3	06-477-B-07	56	F	31.43	22	30	103	35736.8	55503	60738.3	10064.3	5479.67	1.07774	5905.67													200	96	58	123
4	06-477-B-09	59	M	35.3	25	29	107	19073.8	51920.7	47831.7	7560	3874.67	1.41655	5488.67													207	62	80	115
5	06-477-JB-10	42	M	29.3	78	45	95	22492.8	44537.7	55899.7	10321	5942.67	0.916311	5445.33													217	184	43	137
6	06-477-JB-14	35	F	22.2	10	16	66	77234.3	91737.3	98891.7	74864	8665	4.83208	41870													145	54	57	77
7	06-477-JB-15	34	F	21.8	16	15	76	49941.3	63659	78043	25046.3	5752.67	3.97746	22881													154	65	42	99
8	06-477-JB-17	69	M	29.6	16	23	110.5	88905.7	100410	128574	41926.5	5944.67	3.29354	19579													197	94	44	134
		(years)		(kg/m2)			(cm)											LIVER BIOPSY				(pg/mL)	(pg/mL)	(ng/mL)	(pg/mL)	(pg/mL)
Steatosis	ID#	Age	Gender	BMI	ALT	AST	Waist circum									Steatosis	Inflammation	Ballooning	Fibrosis	NAS score		IL-1B	IL-6	Leptin	TNF-a	MCP-1	Chol	TG	HDL	LDL
1	05-16-A-01	37	F	38.9	17	14	116	27428.7	63549	70126	33790.3	7437.67	1.2192	9068		1	1	0	0	2		0.55	7.6	30.4	2.6	117.8	238	159	32	185
2	05-16-A-03	53	M	34.1	45	28	112	20230	51855	58094.3	11419	5970.33	0.866395	5172.67		1	1	0	0	2		0.41	1.8	6.5	1.9	107.6	176	158	38	118
3	05-16-A-04	56	M	38.6	108	68	122	6986.17	35048.7	27377	4546.67	2343.17	1.57892	3699.67		1	1	0	3	2		0.06	13.9	13.7	4.2	136.2	193	85	31	151
4	05-16-A-05	57	F	32.5	37	28	119	19879	50195.3	45092	6836.17	4257	1.30914	5573		1	1	0	0	2		0.06	2.9	23.4	2.9	124.5	125	32	38	83
5	05-16-A-06	34	M	32.4	83	34	109.3	32802.7	69494	75649	15704.3	8294.33	1.73387	14381.3		1	1	0	0	2		0.15	1.1	7.6	1.8	112.1	208	174	39	146
6	05-16-A-07	23	F	35.9	23	19	97	40239.3	52680.7	63362.5	51173.2	5972	1.31597	7859		1	1	0	0	2		0.15	3.4	15.7	0.8	116.4	157	115	32	110
7	05-16-A-08	50	M	33.8	35	30	114.7	46098.2	58375.3	78190.5	13888.7	3806.33	1.40923	5364		1	0	1	0	2		0.24	14.3	15.2	4.2	96.8	230	215	46	156
8	05-16-A-09	45	F	38.1	15	18	113.3	31091.2	56954.7	69346	60563.3	4605	2.78161	12809.3		1	1	0	0	2		0.73	8.4	23.8	2	125.8	152	84	49	92
9	05-16-A-10	45	F	25.1	21	23	87.8	41246.3	57758	73641.3	28252.3	6640.33	1.59008	10558.7		1	1	0	0	2		0.065	3.2	14.2	1.4	135.4	270	172	45	203
10	05-16-A-11	57	F	28.6	21	17	104.5	42844.7	71069	88943	21915	8328.33	1.7663	14710.3		1	1	0	0	2		0.58	0.7	14.5	1.5	86.1	145	105	45	86
11	05-16-A-12	63	F	31.6	40	29	106	11664.2	40951.3	49205.7	3813	4021.67	0.721094	2900		2	1	0	0	3		0.01	3.7	44.3	4.1	136	185	211	43	115
12	05-16-A-13	33	M	36.6	61	37	117.5	17193	39745.3	45449	18227	4022.33	1.53062	6156.67		1	2	0	0	3		0.06	5.3	34.2	4.7	154.2	247	306	36	172
13	05-16-A-14	43	M	29.8	31	30	105.5	46598	82146.7	89932.7	27930.7	9995.33	1.72661	17258		1	2	0	0	3		0.31	111.6	9.4	2.4	157.7	235	130	33	185
14	05-16-A-15	48	F	34.5	14	16	96.5	35568.2	52631.3	46204.7	10010	4959.33	1.01082	5013		1	1	0	0	2		0.42	7.7	65.4	3.2	118.3	306	144	64	223
15	06-479-A-01	52	M	35.6	58	46	118.8	48441.7	75305.3	85002	14202.7	6550.33	1.06264	6960.67		1	1	0	3	2			56.1	27.1	7.5	111.2	183	166	48	102
16	06-479-A-02	68	M	26.4	34	25	92	10314.7	39891.3	38093	4257.33	4446.5	0.687732	3058		2	1	0	0	3							221	212	42	137
				kg/m²	U/L	U/L	cm
Steatosis	ID#	Age	Gender	BMI	ALT	AST	Waist Circum
1	07-142-A01	21	M	25.15	13	16	86	39640.7	63597	70950.7	46241.7	3957.67	1.16171	4597.67													91	42	43	40
2	07-142-DA02	37	F	47.58	33	29	135	19750.7	52910.3	67866.7	19074.7	6547.33	1.2541	8211		1	1	0	1	2							199	123	42	132
		(years)		(kg/m2)			(cm)															(pg/mL)	(pg/mL)	(ng/mL)	(pg/mL)	(pg/mL)
NASH	ID#	Age	Gender	BMI	ALT	AST	Waist Circum									Steatosis	Inflammation	Ballooning	Fibrosis	NAS score		IL-1B	IL-6	Leptin	TNF-a	MCP-1	Chol	TG	HDL	LDL
1	05-16-B-01	24	F	32.5	56	39	no data	42334.2	54096.3	60527.7	27958.3	6534.33	1.71555	11210		2	2	1	0	5		0.74	40	21.9	2.3	106.3	183	242	40	112
2	05-16-B-02	48	M	35.7	80	47	119.5	52403.7	84899	88176	33322.3	6835.67	3.61862	24735.7		2	2	2	0	6		1.02	105.6	9.4	1.6	77.5	184	295	36	110
3	05-16-B-03	54	M	38.1	81	56	118	28010.2	48148.7	37521.5	16046.7	4898.67	0.559438	2740.5		2	1	2	4	5		3.79	107.2	31.5	3.1	127.6	158	82	39	108
4	05-16-B-04	56	F	35.3	233	140	115.5	18607.7	43714.7	45676	12164.3	6217.67	1.49665	9305.67		2	2	1	1	5		0.06	13.2	53.8	4.6	268.2	192	44	41	145
5	05-16-B-05	59	F	29.3	25	25	103.7	31605.7	68109.7	72077.3	15398.3	9576.67	0.926384	8871.67		3	2	1	4	6		0.16	26.3	15.9	2.4	123.1	264	252	46	218
6	05-16-B-07	55	F	30.2	190	214	101.5	16693.2	45236	51856	16375.3	4629.67	1.04925	4857.67		2	2	1	0	5		0.16	71.3	31	3.2	138.4	228	182	42	163
7	05-16-B-08	53	F	32.1	85	112	105.7	55404.7	71897.7	84890	27764.3	6368.67	2.09055	13314		3	2	2	5	7		8.03	4.4	17.1	5.1	109.8	233	175	45	170
9	05-16-B-10	45	F	34.6	30	26	119.8	45977.7	67909	81370	23951.7	5237.67	1.41081	7389.33		2	1	2	4	5		0.015	45.2	44.3	3	130.5	326	800	42	89
10	05-16-B-11	58	M	31	42	33	102	40602.7	59748.3	68209	16125	5313.67	1.98582	10552		1	2	2	5	5		0.67	4.1	6.95	2	218.5	180	120	39	126
12	05-16-B-13	51	F	37.6	146	91	112.3	28712.7	51301.3	60097	19875	5616	1.45252	8157.33		1	2	2	5	5		0.17	7.3	20.85	2.9	104.6	205	76	39	156
13	05-16-B-14	58	F	34.6	41	31	101.5	35525.3	52923.3	59619.7	14837.7	4663	1.35414	6314.33		3	2	1	0	6		0.01	14.7	69.3	3	202.4	181	258	38	110
14	05-16-B-15	61	M	33.3	80	60	119	59952	80003.7	72648.7	22616.7	4148.33	1.54608	6413.67		2	2	2	3	6		3.11	12.5	19	1.9	120	194	112	43	137
15	05-16-B-16	59	M	36.2	66	49	119	50033.7	59821.7	61202	29443.7	4713	1.83114	8630.17		2	2	2	4	6		0.3	44.8	13.35	3.9	94.7	120	64	36	76
16	05-16-B-18	51	F	37.7	47	63	122	3622.67	19594	25320.7	6557.33	2400.33	0.8035	1928.67		3	2	2	4	7		0.06	21.5	57.5	3.9	113.4	170	268	47	88
17	05-16-B-19	49	F	32.8	58	46	107	14626.2	47381.7	49115	13759.3	4812.33	1.22144	5878		2	2	1	0	5			113.9	26.8		149	247	164	44	182
18	05-16-B-20	44	F	39.4	48	34	109.3	60662.3	74824	76864.3	26559.3	6506	3.32596	21638.7		3	2	1	4	6		0.29	7.2	29.4	2.6	91	165	167	41	162
19	05-16-B-21	29	F	30.4	27	26	105.6	9163.67	36840.7	42982.7	19342.7	4389.33	0.972053	4266.67		2	2	1	3	5		0.16	14.9	23.1	1.5	131.7	161	160	29	111
20	05-16-B-22	50	F	40.3	58	45	no data									3	2	1	3	6							186	101	40	133
21	06-479-B-01	57	M	37.1	101	49	115.9	28177.2	54573.7	55406.7	8431	4188	2.21076	9258.67		1	2	2	1	5		0.08	70.7	14	5.7	120.1	251	108	51	178
22	06-479-B-02	42	F	28.5	19	20	no data									3	3	2	4	8							217	165	37	147
23	06-479-B-03	20	M	36.4	192	89	117.5	22092.3	48309.8	50301.7	40322	4549.33	1.78173	8105.67		2	2	1	4	5		0.18	43.9	15.65	3.7	136.8	265	200	38	109
24	06-479-B-04	45	F	38.5	212	151	121	46893	72602.7	67904	17840	5686	1.5313	8707		1	3	2	2	6		0.64	6.5	49.7	2.6	116.4	244	144	64	151
25	06-479-B-05	34	M	40.5	79	65	118.5	14627.3	52835	56037.7	17461.3	5985.33	0.699599	4187.33		3	2	2	2	7		0.16	10.3	24.2	2.4	119.3	230	160	56	142
27	06-479-B-07	42	M	28.2	136	88	105	11107.7	54237	54961.7	13956.5	2365	1.28929	3049.17		1	2	1	4	4		0.01	15.2	10.7	2.7	132.3	250	233	50	153
28	06-479-B-08	41	F	40	21	24	132.5	56514.7	93274	114472	72793	6393.33	3.41392	21826.3		2	2	2	4	6		1.01	10.9	39	5	46.3	180	95	45	116
29	06-479-B-09	36	F	39.97	51	37	101.5	19935.7	51841	33474	3665	3471.5	0.825484	2865.67		2	3	2	4	7		0.1	68.7		7.3	88.4	185	94	77	89
30	06-479-B-10	61	F	28.5	148	153	103.5	39103	84277.7	88135.3	38046.5	4682	3.95579	18521		3	3	2	5	8		0.31	44	39.2	5.5	83	177	152	57	90
32	06-479-B-12	49	F	35.8	42	62	110.9	37870.7	53795.7	73395	3398.5	3634.67	2.83116	10290.3		3	3	2	5	8		0.43	24.5	59.65	15.3	190.2	134	85	32	85
33	06-479-B-13	40	M	31.47	56	42	108.5	11976.7	44248.3	50894	21702.7	5305.67	0.847804	4498.17		2	2	1	0	5		1.64	101.9	14	5	146.7	151	114	40	88
34	06-479-B-14	54	F	38.5	36	31	129.5	18279.7	57404.7	61778.3	24411.3	6388.33	0.912862	5831.67		3	2	2	5	7		0.01	24.5	66	4	170.4	198	125	49	124
35	06-479-B-15	41	M	29.7	38	34	105.2	54201.7	66244.7	80209.7	31262.7	4833.33	1.99869	9660.33													254	193	38	177
				kg/m²	U/L	U/L	cm
NASH	ID#	Age	Gender	BMI	ALT	AST	Waist Circum
1	07-142-B02	48	F	42.97	18	20	114	66617.2	94487.7	94269.3	27002.5	5455.33	3.14793	17173		2	2	1									159	61	49	98
2	07-142-DN03	52	M	35.5	33	59	114	9164.67	39840	47033.3	7723.5	2654	1.13703	3017.67						2							247	95	52	176
3	07-142-DN04	40	M	31.44	34	21	105	33872.7	50609.7	55096	17935.3	5158	1.14366	5899						2							154	172	40	80
4	07-142-DN06	47	F	34.1	59	32	42.5	51490.7	76869.3	102485	31110.3	7892	1.89844	14982.5						6							237	479	30	136
5	07-142-DN07	34	F	25.9609	35	25		38578.7	62386.3	68045.3	15885	4270	1.8356	7838						8							212	171	57	133
6	07-142-DN08	34	M	34.12	52	33	106	34633.7	52301.3	55468.3	13837	3380.33	1.37738	4656		2	2	1	0	5							141	254	36	54
7	07-142-DN09	41	M	39.23	92	51	110	39260.3	74284	74989.3	26284.7	4267.33	1.22653	5234						5							191	242	30	113
8	07-142-DN10	38	F	32.5	24	24	94	16586.7	39076.3	54671.7	22840.3	4690.67	1.09935	5156.67		1	1	1	0	3							147	123	33	89
9	07-142-DN11	45	M	27.93	70	51	94	11046.7	40625	42523	7032	4850.67	0.445987	2163.33		1	1	2	0	4							220	245	37	134
10	07-142-DN12	54	F	36.4	103	79	122	25171.7	45400.3	58714.3	21394.3	5618.33	1.04432	5867.33		1	2	2	0	5							244	122	46	182
				kg/m²	U/L	U/L	cm
NASH	ID#	Age	Gender	BMI	ALT	AST	Waist Circum
1	06-477-A-01	47	F	25.77	59	38	95.7	76629.3	99828.3	87965	23405.3	5484.33	2.86659	15721.3		3	2	1	0	6							208	167	54	121
2	06-477-A-02	42	M	27.3	136	88	91	11575.8	53192.3	53216	10232.3	4702.5	0.708488	3331.67		1	2	1		4							250	233	50	153
3	06-477-A-03	49	F	32.7	58	46	104	20782.3	47067.7	53655.3	22452.2	5965.67	1.43454	8558		2	2	1	0	5							247	164	44	182
4	06-477-A-04	20	M	35.56	192	89	111	56365.3	55092	63094	31952	5931	4.9785	29527.5		2	2	0		4							194	265	33	108
5	06-477-A-05	41	F	41.5	17	17	121.5	48408.7	82805	83741.3	36348.3	6947.33	2.04419	14201.7		2	2	2		6							172	83	41	114
6	06-477-A-06	49	F	40	37	85	110.1	43423.3	57569.3	94347.2	3504.33	5521	1.66401	9187		3	2	3		8							156	73	42	99
8	06-477-A-08	62	F	26.85	66	76	91.3	37217.7	65112	68213.3	31350.3	9838.67	0.940117	9249.5		3	3	2	5	8							174	91	47	109
9	06-477-A-09	49	M	36.9	91	45	122.8	56887.7	92111.7	97863.3	27552	7500.33	2.42825	18212.7		2	2	2	0	6							127	116	36	68
10	06-477-JA-15	43	M	35.9	122	71	128.5	38129.2	63415.7	117219	28458	4866.33	1.58754	7725.5													155	207	41	73
11	06-477-JA17	50	F	44	21	24	127	70288.3	74988.3	110754	19510.7	6092	1.93439	11784.3		2	2	1	2	5							150	56	45	94
1	06-477-A-10	32	M	41.3	54	44		21119.3	43878	42949.7	11229.7	3309	1.19855	3966					5								175	110	39	114
2	06-477-A-11	41	M	31.2	39	47	100.1	57358.8	67595.7	98886.3	30867.3	6117	1.42739	8731.33													214	207	32	141
3	06-477-JA-12	63	M	30.91	44	31	105.1	15548.7	41423.3	46291.7	12158.3	3170	1.61872	5131.33		1	2	2	2	5							146	193	38	69
4	06-477-JA-13	37	M	24.7	54	34	87	45989.3	55109.7	71991.3	59878.3	6605	3.21635	21244													167	108	36	109
