# Supplementary material for: Low levels of IgM antibodies recognizing oxidation-specific epitopes are associated with human non-alcoholic fatty liver disease
Source: BMC Med. 2016 Jul 22;14:107. doi: 10.1186/s12916-016-0652-0 (PMC4957359; doi:10.1186/s12916-016-0652-0)
Supplement: Additional file 2: — Data HepC cohort. (XLSX 28 kb) [file 12916_2016_652_MOESM2_ESM.xlsx]

## Sheet: AB measurements
Subject_ID	Diagnosis (2=healthy, 3=HepC)	Sex	age	BMI	IgG	IgM		PC IgG	Cu IgG	MAA IgG	MDA IgG	P1 IgG		PC IgM	Cu IgM	MAA IgM	MDA IgM	P1 IgM		PC / IgG	Cu / IgG	MAA / IgG	MDA / IgG	P1 / IgG		PC / IgM	Cu / IgM	MAA / IgM	MDA / IgM	P1 / IgM
10154	2	1	73.274	27.6361	815	80.3		106986	45983.5	95901	65596.5	73105		31228	25144	72348	56193	48203		131.271	56.4215	117.67	80.4865	89.6994		388.892	313.126	900.971	699.788	600.286
10249	2	0	53.4438	36.3636	1160	288		110569	101193	124160	98716.5	85787.5		60305	70497.5	97562.5	78971.5	100892		95.3181	87.2353	107.034	85.1004	73.9547		209.392	244.783	338.759	274.207	350.319
10307	2	1	31.0301		1120	248		113401	61804.5	95800	57601	97279		76886.5	60908.5	91905	73537.5	76406		101.251	55.1826	85.5357	51.4295	86.8563		310.026	245.599	370.585	296.522	308.089
10310	2	0	44.3686		986	146		98225	53900.5	102386	67862	69111		75417.5	64369.5	83096.5	70436	82500		99.6197	54.6658	103.84	68.8256	70.0923		516.558	440.887	569.154	482.438	565.068
10311	2	1	47.2767		1180	112		93514.5	49901	111176	68401	52576		51206	43408	63156.5	50063.5	47181.5		79.2496	42.289	94.2174	57.9669	44.5559		457.196	387.571	563.897	446.996	421.263
10316	2	0	52.0877		1130	151		97313	35746	82530.5	47788	54763.5		62011.5	43121	83488.5	69696	58658		86.1177	31.6336	73.0358	42.2903	48.4633		410.672	285.57	552.904	461.563	388.464
10318	2	1	52.7973		1490	82		98719	65711	120082	95167	145984		46223.5	43386	89646	52293	43680		66.2544	44.1013	80.5923	63.8705	97.9755		563.701	529.098	1093.24	637.72	532.683
10320	2	1	39.7507		902	85.1		87532	51642	114861	91392	55197.5		53263.5	42363	82988	91701	51686.5		97.0421	57.2528	127.34	101.322	61.1946		625.893	497.803	975.182	1077.57	607.362
10321	2	1	53.5288		1010	128		88268	47097.5	92848	56623.5	38526.5		41627	40706.5	93295.5	76745.5	76004.5		87.3941	46.6312	91.9287	56.0629	38.145		325.211	318.02	728.871	599.574	593.785
10323	2	0	41.4986		1640	93		95080.5	63820	108888	67531.5	67606.5		43880	41108	75972	65299.5	66529.5		57.9759	38.9146	66.3948	41.1777	41.2235		471.828	442.022	816.903	702.145	715.371
10324	2	1	60.0438		1170	76.7		90845	41450.5	86500.5	49744	40910		56365	38195	59335.5	49598.5	55541.5		77.6453	35.4278	73.9321	42.5162	34.9658		734.876	497.979	773.605	646.656	724.14
10325	2	1	29.3534		972	44.7		111442	61101.5	108854	50663.5	56320.5		32884.5	33090	42714.5	32509.5	64984		114.653	62.8616	111.989	52.1229	57.9429		735.671	740.268	955.582	727.282	1453.78
10329	2	0	33.9945		1210	53.9		118831	49310	119664	66994	57583		36347	27799	56096.5	42587	52490.5		98.2074	40.7521	98.8955	55.3669	47.5893		674.341	515.751	1040.75	790.111	973.85
10330	2	1	49.9425		864	32		103847	48528	93491	55791	43802.5		36515.5	20428.5	50961.5	49323	20543.5		120.193	56.1667	108.207	64.5729	50.6973		1141.11	638.391	1592.55	1541.34	641.984
10343	2	0	25.7096		1120	229		136002	43799	91770.5	49323	48760		64705.5	69065.5	106574	94885	86248		121.43	39.1063	81.9379	44.0384	43.5357		282.557	301.596	465.391	414.345	376.629
10345	2	1	27.1452		1050	102		71162	59890.5	121219	74905.5	76914		84215.5	52861.5	94718	84942	64420.5		67.7733	57.0386	115.447	71.3386	73.2514		825.642	518.25	928.608	832.765	631.574
10366	2	0	61.1699		1060	147		67438.5	53715.5	85349	68113.5	75753		48598	47072.5	84914	66865.5	81993.5		63.6212	50.675	80.5179	64.258	71.4651		330.599	320.221	577.646	454.867	557.779
10367	2	0	60.4849		937	62.1		80932.5	52144	98509	48847.5	37490		27999	37789	53621	46384	55450.5		86.3741	55.6499	105.132	52.1318	40.0107		450.87	608.519	863.462	746.924	892.923
10368	2	1	67.4137		1090	48.4		92747	55876.5	106161	70819	50498.5		32435	34707.5	50851.5	42199	45884.5		85.089	51.2628	97.3954	64.9716	46.3289		670.145	717.097	1050.65	871.88	948.027
10370	2	1	63.589		914	130		99790	53575.5	93633.5	55200	40903.5		50948	67809	83995	73904.5	77260		109.179	58.6165	102.444	60.3939	44.7522		391.908	521.608	646.115	568.496	594.308
ave			48.3951	31.9998	1091	116.96		98132.3	54809.5	102689	65354	63443.6		50653.1	45191.5	75862	63406.7	62827.9		92.283	51.0943	96.1743	61.0122	58.135		525.854	454.208	790.241	663.66	643.884
std			13.9949	6.17133	198.647	69.7086		15944.1	13341.5	12909.7	15321.2	25503.8		16191.7	14747.6	18506	17566.4	18631		20.4491	12.2443	16.6186	15.3707	18.8405		224.552	150.579	297.093	287.487	266.596
10102	3	0	74.1507	27.2				67977	67415	114388	76418	73803		42682	68817.5	77566	63752	127256
10110	3	0	24.6932	25.8	1750	193		125184	110408	140886	100690	87335		74834.5	59369.5	86959.5	73586	96145		71.5334	63.0903	80.506	57.5371	49.9057		387.744	307.614	450.567	381.275	498.161
10126	3	0	35.5616	26.1	1250	155		89182	57316.5	98374.5	62015	55058		58477.5	81621.5	104424	88697.5	125180		71.3456	45.8532	78.6996	49.612	44.0464		377.274	526.59	673.7	572.242	807.616
10128	3	0	46.4658	26.079	1640	186		113462	86215.5	145856	86077.5	98431		79493	55155.5	80102.5	83658	91131.5		69.1838	52.5704	88.9363	52.4863	60.0189		427.382	296.535	430.659	449.774	489.954
10149	3	1	56.8986	23.5	1320	133		66046.5	57094.5	117562	94502.5	75386.5		61664.5	91561	119460	100117	132422		50.0352	43.2534	89.0625	71.5928	57.111		463.643	688.429	898.192	752.759	995.654
10150	3	0	57.7918	23.7	1840	98.7		92572.5	73826.5	104958	62388.5	104681		37082	66461.5	66688.5	53143.5	101206		50.3111	40.1231	57.0424	33.9068	56.8918		375.704	673.369	675.669	538.435	1025.39
10166	3	1	42.5973	29.4	1370	184		86069	96391.5	111868	73546	92703		34275	60828	72013.5	66468	112194		62.8241	70.3588	81.6555	53.6832	67.6664		186.277	330.587	391.378	361.239	609.747
10171	3	1	34.7178		1330	78.7		105788	59118	112837	70850	57534		66141.5	44011.5	62004.5	48867	65114.5		79.5402	44.4496	84.8398	53.2707	43.2586		840.426	559.231	787.859	620.928	827.376
10179	3	0	56.2959	34.9	1720	616		101208	153761	144850	120804	155516		92387.5	114396	116290	106211	143688		58.8416	89.3959	84.2154	70.2349	90.4163		149.98	185.709	188.783	172.42	233.26
10183	3	1	51.7315	20.2				85544.5	80310.5	128954	85652	77745.5		62969	95937	101618	83270	106379
10214	3	1	42.3178	25.2	1170	187		118995	76737	134561	93292.5	61710		65852.5	89700.5	116722	110482	118851		101.705	65.5872	115.009	79.7372	52.7436		352.152	479.682	624.179	590.816	635.567
10217	3	1	53.7863	29.0612	2040	196		95769	104621	142305	105470	73678.5		57681.5	83262	112774	104713	81007		46.9456	51.2848	69.7574	51.7007	36.1169		294.293	424.806	575.378	534.25	413.301
10219	3	0	58.5479	26.5	1170	140		94417.5	44988	67929.5	88408	70730.5		81740.5	61895	89105.5	67844	83247		80.6987	38.4513	58.0594	75.5624	60.4534		583.861	442.107	636.468	484.6	594.621
10227	3	1	41.8055		1400	189		82249.5	73025	106304	73080	94981.5		27456.5	52571	77907.5	74094	110824		58.7496	52.1607	75.9314	52.2	67.8439		145.272	278.153	412.209	392.032	586.373
10238	3	1	60.9425	30.8	1670	85.9		93823.5	71765	109260	95986.5	109504		27208.5	48961.5	62759.5	57551.5	80316		56.1817	42.9731	65.4251	57.4769	65.571		316.746	569.983	730.611	669.983	934.994
10253	3	1	41.6055	30.2	1310	86.7		100150	42372	101066	74827	49844.5		31816.5	38891	66175.5	51769	72906.5		76.4508	32.345	77.1492	57.1198	38.0492		366.972	448.57	763.27	597.105	840.905
10263	3	0	41.1562	17	1520	109		93343.5	50590.5	114541	73721	59384		46940.5	45316.5	60535	54914.5	80373		61.4102	33.2832	75.3559	48.5007	39.0684		430.647	415.748	555.367	503.803	737.367
10304	3	1	60.6027	24.5089	1020	83.4		109531	68532	102077	93858.5	65499.5		42454.5	34100	59306	51669.5	57431.5		107.383	67.1882	100.075	92.0181	64.2152		509.047	408.873	711.103	619.538	688.627
10339	3	0	54.3918	20.9644	2180	150		100961	43900	112188	92777	84972		79088.5	53511	92539	91229	112887		46.3124	20.1376	51.4622	42.5583	38.978		527.257	356.74	616.927	608.193	752.58
10340	3	1	28.7123	32.7	1400	142		139046	58751	107330	101812	61811		92279.5	82368.5	101790	89351.5	97142.5		99.3189	41.965	76.6639	72.7225	44.1507		649.856	580.06	716.827	629.236	684.102
ave			48.2386	26.323	1505.56	167.411		98066	73856.9	115905	86308.8	80515.4		58126.3	66436.8	86336.9	76069.4	99785.1		69.3762	49.6928	78.3248	59.5511	54.2503		410.252	442.932	602.175	526.59	686.422
std			12.3304	4.47201	313.786	119.664		17700.7	26868	19154.1	15295.1	24611.2		21080	21476.3	20763.5	20170.5	23445.6		18.7136	16.4653	15.3078	14.4946	14.1218		174.551	138.386	172.982	136.772	205.599
