# Supplementary material for: Low levels of IgM antibodies recognizing oxidation-specific epitopes are associated with human non-alcoholic fatty liver disease
Source: BMC Med. 2016 Jul 22;14:107. doi: 10.1186/s12916-016-0652-0 (PMC4957359; doi:10.1186/s12916-016-0652-0)
Supplement: Additional file 3: — Data IBD cohort. (XLS 44 kb) [file 12916_2016_652_MOESM3_ESM.xls]

## Sheet: AB measurements
Patient label	Activity score			Total IgM		0	1_2	3			P1 IgM	0	1_2	3		P1/TOTAL IgM	0	1_2	3
M0012I	3			36774.7	M0012I	50816.3	41290.8	36774.7			15169	72853.3	31728.7	15169		0.412485	1.43366	0.768419	0.412485
M0020I.Z8	3			29416.3	M0020I	27456	24659	29416.3			32942.3	7990.5	10143.5	32942.3		1.11987	0.291029	0.411351	1.11987
M0053I.Z9	0			50816.3	M0053I	36823.3	36775	34531.3			72853.3	23027.3	17477.7	11535.2		1.43366	0.625346	0.475259	0.334049
M0058I	3			34531.3	M0058I	28569.2	39658.7	22454.7			11535.2	23694.7	36434	4148.33		0.334049	0.829379	0.918689	0.184743
M0060I.Z8B	3			22454.7	M0060I	29452.7	36889	51379.3			4148.33	13036.3	17360	44083.7		0.184743	0.44262	0.470601	0.858004
M0065I	1			41290.8	M0065I	44252.7	27874.7	57462.7			31728.7	7014.67	7104	46284.3		0.768419	0.158514	0.254855	0.805468
M0079I.Z0	0			27456	M0079I	39092.7	36922.7	51670.3			7990.5	10163.7	28751.7	38264		0.291029	0.350346	0.7787	0.740541
M0082I.Z5	3			51379.3	M0082I	29010.3	42077.3	43815.7			44083.7	14746.7	92430.3	56130.3		0.858004	0.455763	2.19668	1.28106
M0082I.Z6	3			57462.7	M0082I	32356	48003.3	39399.3			46284.3	36459.5	33664.3	13714		0.805468	0.825218	0.701292	0.348077
M0087I. Z9B	0			36823.3	M0087I	44181.7	35975.7	31153			23027.3	31889	24875.3	15483.2		0.625346	0.767073	0.691449	0.497004
M0093I.Z2B	0			28569.2	M0092I	41572.3		43044.7			23694.7	24213.2		50669		0.829379	0.865787		1.17713
M0102I.Z0				40930.7	M0102I	27966.7		30092			51805	23006.3		19282		1.26568	0.582965		0.640768
M0103I.Z6	3			51670.3	M0103I	39464.3		38381.3			38264	28686		54849		0.740541	0.706836		1.42905
M0105I	0			29452.7	M0105I	40583.7		38588.3			13036.3	34102.7		27886.7		0.44262	0.890138		0.722671
M0106I	2			24659	M0106I	38311.7		39272.7			10143.5	29312.3		17618.7		0.411351	0.753459		0.448624
M0112I	0			44252.7	M0112I	38903.7		40060.7			7014.67	8660		39827.7		0.158514	0.26513		0.994184
M0124I	1			36775	M0124I	32663.2		51169.3			17477.7	18120		48875.3		0.475259	0.497989		0.955168
M0135I.Z0B				41002	M0135I	36386.3		61181.7			33135.7	13267.3		33558.3		0.808148	0.400439		0.548503
M0137I	0			39092.7	M0137I	33132		22468.3				23708		2940.33		0	0.652885		0.130866
M0149I.Z3				32718.7	M0149I	36312.7		35918.3			12649.3	27612.7		56646.3		0.386609	0.716245		1.57709
M0149I.Z5				26485.3	M0149I	38552		57045.7			29319	9715.33		53090.3		1.10699	0.317813		0.930664
M0151MSC.Z6	0			29010.3	M0151MSC	30569.3		62043.7			10163.7	14882.3		53386		0.350346	0.453799		0.860458
M0153I.Z1	3			43815.7	M0153I	32795		44268			56130.3	41359.3		36187.7		1.28106	1.1694		0.817468
M0154I				19472.3	M0154I	35368		34816			11353.7			27083.7		0.583067			0.777909
M0155I.Z2	0			32356	M0155I			40973			14746.7			33335.3		0.455763			0.813593
M0159MM	3			39399.3	M0159I			34361.7			13714			15154.3		0.348077			0.441024
M0162I				32407	M0162I			33362			24225.3			15313.7		0.747534			0.459015
M0165I	0			44181.7	M0165I			30037.7			36459.5			24862.7		0.825218			0.827716
M0170I	0			41572.3	M0170I			32982.3			31889			12185.8		0.767073
M0176I.Z3B	0			27966.7	M0176I						24213.2					0.865787
M0185I.Z3	0			39464.3	M0185I						23006.3					0.582965
M0204I.Z1B	3			31153	M0204I						15483.2					0.497004
M0209I				48015	M0209I						30108.8					0.627071
M0210I	3			43044.7	M0210I						50669					1.17713
M0217I.Z3B				24383.3	M0217I						5021.17					0.205926
M0222I.Z1	3			30092	M0222I						19282					0.640768
M0231I	0			40583.7	M0231I						28686					0.706836
M0239I.Z5				35782.7	M0239I						36976.2					1.03335
M0254I.Z5	3			38381.3	M0254I						54849					1.42905
M0257I.Z2				51434.7	M0257I						59716.3					1.16101
M0303I	3			38588.3	M0303I						27886.7					0.722671
M0305I				39989	M0305I						21921.3					0.548184
M0372I	3			39272.7	M0372I						17618.7					0.448624
M0432I	3			40060.7	M0432I						39827.7					0.994184
M0432I	2			39658.7	M0432I						36434					0.918689
M0519I	2			36889	M0519I						17360					0.470601
M0570I.P0				34310.3	M0570I						27875					0.812437
M0608I.P0				24786.3	M0608I						4544					0.183327
M0671I.Z0	0			38311.7	M0671I						34102.7					0.890138
M0702I.Z0B	3			51169.3	M0702I						48875.3					0.955168
M0857I				55523.7	M0857I						41145.3					0.741041
M0910I.P0				38138.5	M0910I						46362.3					1.21563
M0927I.P0	2			27874.7	M0927I						7104					0.254855
M0945I.P0	0			38903.7	M0945I						29312.3					0.753459
M0948I.Z0				40072	M0948I						33515.7					0.836386
M0977I.Z0	3			61181.7	M0977I						33558.3					0.548503
M1008I.Z1B	0			32663.2	M1008						8660					0.26513
M1021I.P0	0			36386.3	M1021I						18120					0.497989
M1048I.Z0B	3			22468.3	M1048I						2940.33					0.130866
M1102I.ZOB				34397.7	M1102I						18550.3					0.53929
M1108I.Z1	2			36922.7	M1108I						28751.7					0.7787
M2270I	1			42077.3	M2270I						92430.3					2.19668
M2271I.Z3	0			33132	M2271I						13267.3					0.400439
M2355I.Z1	3			35918.3	M2355I						56646.3					1.57709
M2857I	3			57045.7	M2857I						53090.3					0.930664
M2857I.Z2	3			62043.7	M2857I						53386					0.860458
M3168I	0			36312.7	M3168I						23708					0.652885
M3184	3			44268	M3184I						36187.7					0.817468
M3190I.P0	3			34816	M3190I						27083.7					0.777909
M3194I.Z1	3			40973	M3194I						33335.3					0.813593
M3200I	3			34361.7	M3200I						15154.3					0.441024
M3206I.Z0	0			38552	M3206I						27612.7					0.716245
M3236I.Z0B	1			48003.3	M3236I						33664.3					0.701292
				32103.2	M3236P						11462.3					0.357047
M3239I.Z0B	3			33362	M3239I						15313.7					0.459015
M3240I.Z0B	0			30569.3	M3240I						9715.33					0.317813
M3298I.Z0	3			30037.7	M3298I						24862.7					0.827716
M3331I.Z0				43055.3	M3331I						72489.3					1.68363
M3333I.Z0	0			32795	M3333I						14882.3					0.453799
M3334I.Z0	3			32982.3	M3334I						12185.8					0.369465
M3337I.Z0	0			35368	M3337I						41359.3					1.1694
M3365I.Z0	2			35975.7	M3365I						24875.3					0.691449
M3780I.Z0				41961.7	M3780I						12498.2					0.297847
